# Supplementary material for: Gene expression analyses in maize inbreds and hybrids with varying levels of heterosis
Source: BMC Plant Biol. 2008 Apr 10;8:33. doi: 10.1186/1471-2229-8-33 (PMC2365949; doi:10.1186/1471-2229-8-33)
Supplement: Additional file 1 — Phenotypic measurements for five traits in 15 inbreds and 25 hybrids. [file 1471-2229-8-33-S1.xls]

## Sheet: Sheet1
Additional file 1. Phenotypic measurements for five traits in 15 inbreds and 25 hybrids
Plant Height (cm)				Days to flowering				50 seed weight (g)				11-day seedling height (cm)					11-day seedling dry above-ground biomass (g)
Genotype	Planting 1 (trimmean 70%)	Planting 2 (trimmean 70%)		Genotype	Planting 1 (trimmean 70%)	Planting 2 (trimmean 70%)		Genotype	Planting 1 (trimmean 70%)	Planting 2 (trimmean 70%)		Genotype	Rep1 mean	Rep2 mean	Rep3 mean		Genotype	Rep1 mean	Rep2 mean	Rep3 mean
A188 x B73	252.273	258.714		A188 x B73	68.2727	58.5		A188 x B73	16.646	15.8075		A188 x B73	37.1667	41.8056	40.7778		A188 x B73	0.404444	0.420556	0.467778
A188 x Mo17	260.786	243.818		A188 x Mo17	67.3571	57.8182		A188 x Mo17	18.3136	19.5074		A188 x Mo17	45.75	40.6944	37.5		A188 x Mo17	0.562778	0.432778	0.414118
B14a x B73	259.818	263.5		B14a x B73	74.6364	61.7857		B14a x B73	16.2446	14.2273		B14a x B73	41.5556	39.0278	37.5		B14a x B73	0.366111	0.339444	0.306667
B14a x Mo17	275.417	277.429		B14a x Mo17	72.5	63.5385		B14a x Mo17	17.5657	18.9306		B14a x Mo17	43.2222	43.2778	40.2222		B14a x Mo17	0.465556	0.430556	0.373889
B37 x B73	275.143	269		B37 x B73	72.2143	61.7143		B37 x B73	No data	No data		B37 x B73	43.95	42.3333	39.2778		B37 x B73	0.532222	0.423333	0.402778
B37 x Mo17	287.9	286.636		B37 x Mo17	72	64.3636		B37 x Mo17	19.1809	20.025		B37 x Mo17	39.4706	40.7667	44.1875		B37 x Mo17	0.398235	0.386	0.388125
B73 x Mo17	292.417	276.5		B73 x Mo17	71.8333	62.8571		B73 x Mo17	16.449	15.6142		B73 x Mo17	42.3611	36.25	40.6111		B73 x Mo17	0.530556	0.35	0.426667
B77 x B73	294.692	300.769		B77 x B73	74.1667	66.9231		B77 x B73	14.1678	14.6786		B77 x B73	39.0556	32.4167	38.2778		B77 x B73	0.496667	0.353333	0.386111
B77 x Mo17	243	269.231		B77 x Mo17	73.9	64.3333		B77 x Mo17	17.2551	17.7997		B77 x Mo17	37.5	35.0833	35.9412		B77 x Mo17	0.394444	0.313889	0.277059
B84 x B73	245.067	266.429		B84 x B73	74.5333	66.1429		B84 x B73	13.0612	13.4361		B84 x B73	40.1389	33.5	34.1389		B84 x B73	0.371111	0.286667	0.276667
B84 x Mo17	293.5	281.923		B84 x Mo17	73.4286	62.3571		B84 x Mo17	No data	18.5905		B84 x Mo17	35.6941	39.1667	37.0294		B84 x Mo17	0.384706	0.354444	0.316471
F2 x B73	246.933	235.714		F2 x B73	72	58.2857		F2 x B73	14.9752	13.9561		F2 x B73	38.4444	30.25	26.7778		F2 x B73	0.351667	0.238333	0.197222
F2 x Mo17	258.462	234.357		F2 x Mo17	72	57.5714		F2 x Mo17	16.02	17.944		F2 x Mo17	38.0444	35.6944	30.0278		F2 x Mo17	0.305	0.266667	0.231667
H100 x B73	242.1	272.167		H100 x B73	74.4	67.5		H100 x B73	14.727	16.3633		H100 x B73	40.5	35.5833	30.7778		H100 x B73	0.361667	0.276667	0.237778
H100 x Mo17	283.4	277.9		H100 x Mo17	73.6	66.6		H100 x Mo17	No data	21.4956		H100 x Mo17	42.3889	39.5556	38.5833		H100 x Mo17	0.426111	0.340556	0.311667
H99 x B73	273.357	250		H99 x B73	71.9286	61.9286		H99 x B73	14.4154	15.8783		H99 x B73	38.0278	34.8056	41.7222		H99 x B73	0.409412	0.346667	0.445
H99 x Mo17	245.467	226.733		H99 x Mo17	71.8	60.9333		H99 x Mo17	19.1842	15.5441		H99 x Mo17	41.9722	39.6944	38.5278		H99 x Mo17	0.468333	0.376111	0.355556
Mo17 x B73	280.667	274.385		Mo17 x B73	72.7143	64.4615		Mo17 x B73	18.1062	15.442		Mo17 x B73	39.4722	38.7778	36.6111		Mo17 x B73	0.466111	0.43	0.33
Oh43 x B73	273.071	266.643		Oh43 x B73	71.8571	59.8571		Oh43 x B73	16.698	18.4968		Oh43 x B73	44.5278	44.6667	41.3056		Oh43 x B73	0.448889	0.487222	0.391111
Oh43 x Mo17	271.1	255.786		Oh43 x Mo17	72	59		Oh43 x Mo17	18.4706	18.3104		Oh43 x Mo17	44.8529	39.9722	43.4444		Oh43 x Mo17	0.572222	0.409444	0.380556
Pa91 x Mo17	283.75	286.6		Pa91 x Mo17	72	63.1333		Pa91 x Mo17	No data	19.0087		Pa91 x Mo17	43.1944	38.375	36.2778		Pa91 x Mo17	0.485556	0.380556	0.327222
W22 x B73	264	280.769		W22 x B73	73	65.5385		W22 x B73	11.3569	11.2839		W22 x B73	43.4444	39.6389	42.6944		W22 x B73	0.466111	0.391111	0.365
W64a x B73	243.286	288.357		W64a x B73	72.5714	61.5		W64a x B73	11.5715	9.98442		W64a x B73	42.7222	41.25	41.6667		W64a x B73	0.501111	0.383125	0.346667
Wf9 x B73	258.667	272.111		Wf9 x B73	72.6667	62.6667		Wf9 x B73	16.8675	15.1609		Wf9 x B73	33.9231	37.1	35.0333		Wf9 x B73	0.320769	0.306	0.282667
Wf9 x Mo17	287	291.625		Wf9 x Mo17	73.8333	61.75		Wf9 x Mo17	17.259	17.6358		Wf9 x Mo17	46.2	46.1667	39.6667		Wf9 x Mo17	0.518667	0.459091	0.355333
A188	114	179		A188	74	61		A188	No data	No data		A188	11.4167	28.3	15.75		A188	0.0716667	0.078	0.0833333
B14a	225.077	226.9		B14a	76.6923	69.3		B14a	11.704	11.533		B14a	37.3889	37.6667	33.9722		B14a	0.279444	0.252222	0.195556
B37	224.333	242		B37	77.1667	69.2727		B37	16.4155	16.359		B37	36.2353	38.6875	32.2778		B37	0.291111	0.268125	0.196667
B73	234.167	237.091		B73	76.6667	68		B73	12.33	12.8018		B73	33.5	36.6765	34.75		B73	0.320556	0.340588	0.301667
B77	222	219.182		B77	80.8333	70.75		B77	12.318	15.225		B77	32.7778	29.7941	31.0278		B77	0.291111	0.230588	0.212778
B84	217.167	223.9		B84	77.5833	70.7		B84	11.2542	13.117		B84	32.6667	32.8056	29.6176		B84	0.265	0.235	0.161765
F2	184.462	190.417		F2	65.6429	54.5833		F2	7.89429	6.1605		F2	29.7059	30.1071	24.3889		F2	0.224118	0.196923	0.121667
H100	214.222	227.846		H100	76.8889	71.1538		H100	17.5075	11.148		H100	28.7778	33.0167	30.5556		H100	0.183333	0.183333	0.156111
H99	139.538	151.067		H99	72.3846	59.6667		H99	11.3102	13.2507		H99	27.9167	27.3235	28.6389		H99	0.265	0.254444	0.212778
Mo17	233.333	244.231		Mo17	74.3333	68.6154		Mo17	15.9525	14.3219		Mo17	33.75	30.1944	29.9722		Mo17	0.2775	0.211765	0.197222
Oh43	224.692	224.571		Oh43	72.3846	60		Oh43	13.9704	12.7335		Oh43	33.4167	33.3333	31.75		Oh43	0.315556	0.275	0.232222
Pa91	238.111	238.8		Pa91	80.1111	71.2		Pa91	16.46	14.812		Pa91	39.0417	38.4091	34.5		Pa91	0.291667	0.269286	0.207692
W22	204.083	185.4		W22	79.9167	70.7		W22	10.66	10.66		W22	36.9118	34.4412	33.1176		W22	0.273529	0.221176	0.200588
W64a	202.1	210.667		W64a	78.6	68.3333		W64a	11.2726	12.933		W64a	31.0556	29.7059	29.6389		W64a	0.206667	0.175882	0.156667
Wf9	213	213.25		Wf9	78.5	70.5833		Wf9	13.3487	14.8445		Wf9	45.7889	36.5294	38.5		Wf9	0.42	0.317647	0.281176
