# Supplementary material for: Gene expression analyses in maize inbreds and hybrids with varying levels of heterosis
Source: BMC Plant Biol. 2008 Apr 10;8:33. doi: 10.1186/1471-2229-8-33 (PMC2365949; doi:10.1186/1471-2229-8-33)
Supplement: Additional file 2 — Genetic distance between inbreds and BPH values for hybrids. Nei SNP genetic distance values are shown for 21 inbred pairwise comparisons. BPH for five traits are also shown for the 21 corresponding hybrids, and four other hybrid combinations. [file 1471-2229-8-33-S2.xls]

## Sheet: Sheet1
Additional file 2. Genetic distance between inbreds and BPH values for hybrids
			BPH
Genotype	Cross type*	Nei SNP genetic distance	Plant Height	Days to flowering	50 seed weight	Seedling Height	Seedling Biomass
A188 x B73	Between SS and NSS	0.323468	0.0842621	0.0591896	0.292416	0.14092	0.349045
A188 x Mo17	Within NSS	0.332351	0.0579819	0.0709646	0.255039	0.318153	1.05715
B14a x B73	Within SS	0.220824	0.110466	0.0589344	0.214419	0.0755712	0.0517769
B14a x Mo17	Between SS and NSS	0.326397	0.158143	0.0493274	0.211458	0.162986	0.756276
B37 x B73	Within SS	0.250072	0.143279	0.0752558	N/A	0.145813	0.412812
B37 x Mo17	Between SS and NSS	0.313001	0.203743	0.0466775	0.19628	0.170668	0.591856
B73 x Mo17	Between SS and NSS	0.345194	0.19044	0.0546313	0.0606778	0.137394	0.365704
B77 x B73	Between SS and NSS	0.338357	0.263527	0.0242229	0.0565822	0.0504036	0.288914
B77 x Mo17	Within NSS	0.320488	0.0718954	0.0341181	0.125381	0.143793	0.33944
B84 x B73	Within SS	0.182571	0.0851441	0.0275685	0.0418163	0.0313273	-0.0278265
B84 x Mo17	Between SS and NSS	0.346778	0.206094	0.0516896	N/A	0.162322	0.499747
F2 x B73	Between SS and mixed		0.0243566	-0.0823371	0.152352	-0.0856805	-0.183134
F2 x Mo17	Between NSS and mixed		0.0336324	-0.0757941	0.12857	0.10375	0.177669
H100 x B73	Within SS		0.0909106	0.0184591	0.059694	0.0216139	-0.0904056
H100 x Mo17	Between SS and NSS		0.176215	0.0196188	N/A	0.238914	0.574665
H99 x B73	Between SS and NSS	0.334723	0.110905	-0.0158044	0.183716	0.0949286	0.256726
H99 x Mo17	Within NSS	0.335392	-0.00982152	-0.00657627	0.14396	0.281233	0.612291
Mo17 x B73	Between SS and NSS	0.345194	0.161021	0.0369086	0.106608	0.0934658	0.270172
Oh43 x B73	Between SS and NSS	0.327242	0.145393	0.00483402	0.32005	0.245231	0.375793
Oh43 x Mo17	Within NSS	0.329995	0.104584	0.0109901	0.21817	0.298824	0.647008
Pa91 x Mo17	Within NSS	0.3367	0.182575	0.0556428	N/A	0.0523367	0.55116
W22 x B73	Between SS and NSS	0.279981	0.155814	0.0420126	-0.0987451	0.162123	0.270786
W64a x B73	Between SS and NSS	0.297517	0.127586	0.0745022	-0.144753	0.199677	0.279107
Wf9 x B73	Between SS and NSS	0.29402	0.126167	0.0653026	0.14246	-0.112546	-0.133601
Wf9 x Mo17	Within NSS	0.318817	0.212028	0.0533913	0.134969	0.101034	0.314648
*Classifications are based on Flint-Garcia et al. (2005). Abbreviations refer to the stiff stalk (SS) non-stiff stalk (NSS) maize subpopulations.
