# Supplementary material for: Gene expression analyses in maize inbreds and hybrids with varying levels of heterosis
Source: BMC Plant Biol. 2008 Apr 10;8:33. doi: 10.1186/1471-2229-8-33 (PMC2365949; doi:10.1186/1471-2229-8-33)
Supplement: Additional file 3 — Pearson's R values for genotype BPH among traits. Correlations of BPH across the five traits are given. The primary data used to compute these correlations are given in Additional files 1 and 2. [file 1471-2229-8-33-S3.xls]

## Sheet: Sheet1
Additional file 3. Pearson's R values for genotype BPH among traits
	Plant Height	Days to flowering	50 seed weight	Seedling Height
Days to flowering	0.488492
50 seed weight	0.179258	0.11686
Seedling Height	0.0444252	0.184769	0.202611
Seedling Biomass	0.154898	0.323019	0.337334	0.826796
Bold indicates a significant correlation (p < 0.05)
