# Supplementary material for: Gene expression analyses in maize inbreds and hybrids with varying levels of heterosis
Source: BMC Plant Biol. 2008 Apr 10;8:33. doi: 10.1186/1471-2229-8-33 (PMC2365949; doi:10.1186/1471-2229-8-33)
Supplement: Additional file 6 — Estimate of microarray signal variation between biological replicates of each genotype on the Affymetrix and 70-mer oligonucleotide microarray platforms. [file 1471-2229-8-33-S6.xls]

## Sheet: Sheet1
Additional file 6. Estimate of microarray signal variation between biological replicates of each genotype on the Affymetrix and 70-mer oligonucleotide microarray platforms
	Median (StDev/Avg) of DE genes
Genotype	Affymetrix	70-mer oligo
B73	0.0690822	0.112529
B84	0.0740248	0.133688
B37	0.0724819	0.129469
Oh43	0.0778724	0.134917
Mo17	0.0713138	0.123542
B84xB73	0.0565475	0.124635
B37xB73	0.0593964	0.24439
Oh43xB73	0.0601871	0.139351
Oh43xMo17	0.0607248	0.140361
Average	0.0668479	0.142542
