# Supplementary material for: Gene expression analyses in maize inbreds and hybrids with varying levels of heterosis
Source: BMC Plant Biol. 2008 Apr 10;8:33. doi: 10.1186/1471-2229-8-33 (PMC2365949; doi:10.1186/1471-2229-8-33)
Supplement: Additional file 7 — d/a values across genotypes for genes identified as AHP or BLP in at least one hybrid using liberal criteria. The d/a values for each of the six hybrid genotypes are shown for genes exhibiting AHP or BLP in at least one hybrid. This display is used to identify genes with consistent patterns of AHP or BLP expression across hybrids, based on Affymetrix data. Cross-validation data from the spotted microarray and real-time PCR platforms are also shown. [file 1471-2229-8-33-S7.xls]

## Sheet: Sheet1
Additional file 7. d/a values across genotypes for genes identified as AHP or BLP in at least one hybrid using liberal criteria (see Table 2).
						d/a values*							Spotted array validation**			RT validation***
GB	Feature Name (Affy)	Annotation	Sig. Cross	Pattern		B84 x B73	B37 x B73	Oh43 x B73	Oh43 x Mo17	Mo17 x B73	B73 x Mo17		Feature Name (Spotted)	Pattern		Real-time PCR
AI621949	Zm.4904.1.S1_at		B84x B73	AHP		1.93487	0.552374	0.673812	0.340299	0.514423	1.1758		MZ00016521	BP
CO524456	Zm.1584.1.A1_at		B37xB73	AHP		0.616964	11.3982	5.19573	0.673734	-0.992157	-1.30404		MZ00033254	BP
CF627429	Zm.17091.1.A1_at		B37xB73	AHP		2.35456	2.86869	-0.564969	-7.47482	-1.04568	-1.30968		MZ00024560
CO525693	Zm.18781.1.A1_at		B37xB73	AHP		-0.025013	3.43636	1.08899	1.35827	-0.149915	-0.307753		MZ00005948	BLP
CF627032	Zm.3724.1.A1_x_at		B37xB73	AHP		-0.227876	2.74464	-0.437549	-0.171997	0.0234177	0.0644193		MZ00003832	AHP
BM378973	Zm.6732.2.A1_at		B37xB73	AHP		0.339506	2.86517	33.6184	3.82587	0.203744	-0.132635		MZ00013788	AHP
AI855310	Zm.878.1.S1_at		B37xB73	AHP		0.651646	2.51718	0.605694	2.425	-0.159746	0.180936		MZ00013675	BLP
BM335301	Zm.9294.1.A1_at		B37xB73	AHP		1.0663	18.4833	19.9525	-230.333	237.8	0.501272		MZ00019535
AY105599	Zm.101.2.S1_a_at		Oh43xB73	AHP		0.741224	1.58899	6.97468	1.7492	0.261745	0.364458		MZ00015191	BP
BM381287	Zm.11858.1.S1_at		Oh43xB73	AHP		-3.74894	0.851639	29.8219	1.40062	0.644134	-0.557121		MZ00019096	BLP
AF039304	Zm.13437.1.S1_at		Oh43xB73	AHP		0.628339	0.934598	3.41713	8.0184	9.44262	3.30435		MZ00016900	BLP
BM381341	Zm.14566.1.S1_a_at		Oh43xB73	AHP		2.74561	0.362991	2.47463	0.497226	0.598113	1.05709		MZ00013991	AHP
BM341363	Zm.14689.1.S1_at		Oh43xB73	AHP		0.233187	1.03214	61.5556	0.380843	1.10884	0.293436		MZ00024902	AHP
AY271262	Zm.15.1.A1_at		Oh43xB73	AHP		1.53445	8.2277	15.0752	27.25	1.33175	1.62341		MZ00024150	BP
AY103985	Zm.16853.1.A1_at		Oh43xB73	AHP		1.09042	4.73494	3.30429	2.1159	11.1018	13.8874		MZ00024372	BP
CK369475	Zm.17655.1.S1_s_at		Oh43xB73	AHP		0.535322	-0.038665	5.24101	0.317403	-0.412899	-0.401718		MZ00022933	AHP
BI097725	Zm.18100.3.A1_at		Oh43xB73	AHP		0.96869	1.46852	154.886	13.6596	4.91407	4.81953		MZ00055776	BP
BG320462	Zm.18297.1.S1_at		Oh43xB73	AHP		443	2.66574	5.80899	0.566262	0.232623	0.372726		MZ00042209	BP
CK368819	Zm.1835.1.A1_at		Oh43xB73	AHP		6.15281	0.28997	29.512	3.64983	0.746949	-0.163123		MZ00024057	AHP
CD979191	Zm.18438.1.S1_at		Oh43xB73	AHP		1.11618	1.21698	61.9174	1.34964	0.41393	0.341495		MZ00028048	BP
CO531959	Zm.19293.1.S1_at		Oh43xB73	AHP		0.869191	1.34536	40.28	0.357798	2.56204	4.54422		MZ00002055
CF637365	Zm.3077.1.A1_a_at		Oh43xB73	AHP		0.25522	1.33046	1.77097	2.72469	8.54478	11.23		MZ00043504	BLP
CF632753	Zm.3130.1.A1_at		Oh43xB73	AHP		-0.117241	3.18812	9.27027	57.2667	0.169329	-0.141538		MZ00025777	BP
X66005	Zm.3449.1.S1_at		Oh43xB73	AHP		0.545198	0.961572	2.40158	1.28357	1.65029	1.59117		MZ00029136	AHP
BG841193	Zm.3481.1.A1_at		Oh43xB73	AHP		2.87108	2.05537	4.33271	0.371148	0.219664	0.003861		MZ00056358	BLP
AW438127	Zm.3484.1.A1_at		Oh43xB73	AHP		0.545098	0.143403	2.67831	0.218358	0.807525	0.42268		MZ00016008	BP
AF052076	Zm.380.1.A1_at		Oh43xB73	AHP		1.06665	2.57123	10.6148	1.75267	1.17627	1.06797		MZ00024406	BP
CK347777	Zm.3879.1.A1_at		Oh43xB73	AHP		17	1.97324	42.5	4.65449	12.1	4.03279		MZ00025781	AHP
AY105920	Zm.4535.1.A1_at		Oh43xB73	AHP		0.228123	3.20217	18.5615	0.308407	0.361231	0.113795		MZ00016460	BLP
AY105116	Zm.4812.1.S1_at		Oh43xB73	AHP		0.156672	1.89336	2.58008	1.01965	0.0742966	0.0744565		MZ00027427	BP
BM334218	Zm.5786.1.A1_at		Oh43xB73	AHP		2.90201	2.59177	3.53389	1.24829	0.381959	0.315144		MZ00014413	AHP
BM333410	Zm.5862.1.A1_at		Oh43xB73	AHP		5.85161	9.79149	233.971	1.2295	1.75991	2.22497		MZ00040833	AHP
BG873673	Zm.6070.1.A1_at		Oh43xB73	AHP		5.00439	2.15622	3.79948	1.47523	-0.015274	0.291517		MZ00025417	AHP
CA399572	Zm.6207.5.S1_at		Oh43xB73	AHP		0.316295	0.525785	7.60042	2.1773	-0.536044	-1.11374		MZ00042912	AHP
BG837146	Zm.6569.1.A1_x_at		Oh43xB73	AHP		1.05626	1.61137	4.28825	12.2063	2.38816	-1.07679		MZ00040993	AHP
BM347691	Zm.6652.1.A1_at		Oh43xB73	AHP		4.20207	2.32657	38.5556	5.67456	2.11038	2.40383		MZ00014171	BP
CF636709	Zm.6672.1.S1_at		Oh43xB73	AHP		-0.954323	0.750418	2.91266	-18.7317	0.485405	-2.32075		MZ00016351	AHP
AW438093	Zm.6687.1.A1_at		Oh43xB73	AHP		0.593792	3.28096	25.5698	4.78966	1.70647	1.43055		MZ00014717	AHP
BG841872	Zm.6763.4.S1_a_at		Oh43xB73	AHP		1.38859	9.85289	1.9335	3.25788	0.630884	0.493709		MZ00043377	BP
BM380958	Zm.7003.1.A1_at		Oh43xB73	AHP		0.519895	1.26487	9.25421	4.29682	1.52206	0.918902		MZ00016080
BG320289	Zm.719.2.S1_a_at		Oh43xB73	AHP		3.01945	1.98317	2.1419	4.24917	1.14796	1.42762		MZ00020198	AHP
BG320289	Zm.719.2.S1_x_at		Oh43xB73	AHP		7.32292	3.726	3.0081	3.89375	2.94266	3.75843		MZ00020198	AHP
BM080093	Zm.7699.1.A1_at		Oh43xB73	AHP		-0.217759	7.30952	4.01282	-0.119955	-0.215776	-0.405491		MZ00023110	BLP
AY106155	Zm.7885.1.A1_at		Oh43xB73	AHP		0.229973	0.50327	19.0434	0.129326	2.8902	2.37049		MZ00016432	AHP
BM078113	Zm.7905.1.S1_at		Oh43xB73	AHP		0.184208	2.28385	8.22844	0.271977	0.229045	-0.162723		MZ00017358	AHP
AI395965	Zm.853.1.A1_at		Oh43xB73	AHP		0.486745	2.44943	8.62222	11.4043	2.21806	2.83784		MZ00017238	AHP
CK827399	Zm.8900.1.A1_at		Oh43xB73	AHP		0.223773	0.272727	4.5969	-0.162414	0.293017	0.604557		MZ00014043	AHP
AY108360	Zm.9290.1.A1_at		Oh43xB73	AHP		4.47107	3.21388	21.6516	0.376974	0.539463	0.418512		MZ00016504	AHP
BI423687	Zm.9557.1.A1_at		Oh43xB73	AHP		1.0057	1.35249	3.56491	4.05848	0.688969	0.199272		MZ00044329	BP
BM339549	Zm.9584.1.A1_at		Oh43xB73	AHP		0.404068	0.0144435	3.28471	2.52915	0.3302	0.159664		MZ00018494	AHP
AY110405	Zm.9791.1.S1_at		Oh43xB73	AHP		0.225754	1.4469	19.8387	4.11785	-1.96842	-3.16		MZ00013491	BP
AI665573	ZmAffx.736.1.A1_at		Oh43xB73	AHP		-0.187776	1.30857	1.81675	0.109948	0.282051	-2.25581		MZ00027200	BLP
CO532943	Zm.10030.1.S1_at		Oh43xMo17	AHP		-0.402473	1.66451	0.882925	1034.19	0.763233	1.01276		MZ00052596
BQ619399	Zm.1085.2.A1_a_at		Oh43xMo17	AHP		1.27268	1.88257	9.97106	3.1786	0.927111	1.2085		MZ00023648
CA402512	Zm.12966.1.A1_at		Oh43xMo17	AHP		0.0241327	0.352876	-0.336964	5.74335	-0.314286	-0.112702		MZ00007566
CO523564	Zm.13097.1.S1_at		Oh43xMo17	AHP		1.78866	2.41486	3.85039	4.96035	1.51439	3.75026		MZ00022473	BLP		Yes
AY108312	Zm.13536.1.S1_at		Oh43xMo17	AHP		-0.659259	1.39216	0.718861	2.83136	-0.0948617	-0.430921		MZ00020832	AHP
CO527469	Zm.14497.8.A1_s_at		Oh43xMo17	AHP		0.271787	1.85686	7.59048	7.68387	2.24155	0.973025		MZ00043011	BP
AJ430637	Zm.14826.1.S1_at		Oh43xMo17	AHP		5.87544	5.94265	7.07212	3.92461	3.45566	4.92976		MZ00027790	AHP
BE051646	Zm.1499.2.S1_a_at		Oh43xMo17	AHP		-0.437978	0.771178	-0.168243	5.39705	-2.5241	-1.49278		MZ00037861	BP
CF015021	Zm.16308.1.S1_at		Oh43xMo17	AHP		-0.390455	-0.135885	0.322832	2.77059	0.317965	0.26792		MZ00025198	BLP
AY370763	Zm.3794.1.S1_at		Oh43xMo17	AHP		-0.128713	0.875931	45.2439	3.39357	-0.444444	-4.65625		MZ00016267	AHP
AW054223	Zm.7094.1.A1_x_at		Oh43xMo17	AHP		2.45882	0.455273	5.78556	8.90526	2.97546	4.81269		MZ00023592
AB127981	Zm.7617.1.S1_at		Oh43xMo17	AHP		-0.856678	0.508949	0.535423	2.64663	0.946524	0.913169		MZ00025245	BP
BM341187	Zm.1091.4.A1_at		Mo17xB73	AHP		1.69824	1.1051	3.65465	0.61781	4.44482	1.67374		MZ00041157	N/A
CA405325	Zm.16513.7.A1_at		Mo17xB73	AHP		10.0455	1.54348	6.88	12.4586	2.68	3.3834		MZ00041176	N/A
AY107188	Zm.1792.1.A1_at		Mo17xB73	AHP		-0.22688	1.82333	0.772871	0.0816469	7.26455	5.172		MZ00029117	N/A
CF002679	Zm.3316.1.A1_at		Mo17xB73	AHP		0.617058	1.11316	0.464119	0.346235	4.52583	1.98475		MZ00025397	N/A
CD990782	Zm.5274.1.S1_at		Mo17xB73	AHP		0.445319	9.1938	0.52087	0.688652	5.47636	5.68141		MZ00014664	N/A
BM073880	Zm.8376.1.S1_at		Mo17xB73	AHP		0.322517	0.706393	0.769255	-0.179138	3.80414	2.13338		MZ00018135
BM075327	Zm.8921.1.A1_at		Mo17xB73	AHP		0.572169	0.862117	51.4072	0.956967	11.7742	20.791		MZ00016392	N/A
CD443909	Zm.1143.1.S1_at		B73xMo17	AHP		-1.72769	-0.667303	-0.768456	-0.336336	1.21272	9.58631		MZ00018498	N/A
CF062633	Zm.16535.2.A1_s_at		B73xMo17	AHP		-0.0058651	-0.252519	-1.31389	0.418241	1.57926	2.2757		MZ00006346
AB112936	Zm.17178.1.A1_at		B73xMo17	AHP		1.11918	0.604144	9.43902	3.31053	113.4	1005.67		MZ00017733	N/A		Yes
BM347992	Zm.2.1.A1_at		B73xMo17	AHP		0.315476	-0.189095	0.497674	0.706625	2.07223	2.48153		MZ00014113	N/A
AI978044	Zm.3509.1.A1_at		B73xMo17	AHP		-0.273211	-1.21848	-124.733	0.0621025	0.0613049	2.53448		MZ00030636	N/A
BG316519	Zm.4271.4.A1_a_at		B73xMo17	AHP		3.80435	0.287834	1.10667	6.38806	4.33951	7.74074		MZ00014000	N/A
AY107087	Zm.4492.1.A1_at		B73xMo17	AHP		-4.68421	-0.989086	-0.583989	-0.294592	2.12436	3.95585		MZ00031547	N/A
AY107181	Zm.4540.1.S1_at		B73xMo17	AHP		2.09512	-13.7143	2.44762	-0.466184	1.85098	5.27083		MZ00024942	N/A
BQ703720	Zm.4937.1.S1_at		B73xMo17	AHP		1.61659	-0.0541279	-0.438706	-1.67243	2.34917	3.96926		MZ00028046	N/A
CO529009	Zm.5311.1.A1_at		B73xMo17	AHP		-0.247253	0.0787773	-0.0641724	-0.0358432	15.7538	11.7073		MZ00016301	N/A
BM380629	Zm.5674.1.S1_at		B73xMo17	AHP		0.377369	0.0731278	-0.121129	0.072955	3.34943	3.79096		MZ00023652
AI621509	Zm.6882.1.A1_s_at		B73xMo17	AHP		0.785878	0.389527	1.35353	0.166456	0.946708	1.98073		MZ00041185	N/A
AY108614	Zm.709.1.A1_at		B73xMo17	AHP		0.0767846	0.802781	1.40424	1.17117	2.64885	2.82665		MZ00015428	N/A
AW455736	ZmAffx.1135.2.A1_at		B73xMo17	AHP		1.99317	-0.153488	1.62785	-0.474805	1.40295	3.5228		MZ00045291
AW146684	Zm.3982.1.A1_at		B37xB73 & Oh43xB73	AHP		1.08742	2.58288	19.4656	26.36	4.70642	8.8903		MZ00015011	AHP & AHP
gi|11990232-45	ZmAffx.1488.1.S1_at		B73xMo17 & Oh43xB73	AHP		0.623892	1.50751	29.8369	1.56818	12.6872	5.62039		MZ00035279	N/A & BP
BM338554	Zm.6527.2.A1_at		B73xMo17 & Oh43xMo17	AHP		4.14172	1.85072	4.38435	7.00943	1.9344	2.12247		MZ00013805	N/A & BP
CF061929	Zm.3077.2.S1_x_at		Oh43xB73 & Oh43xMo17	AHP		0.362261	1.84192	2.17498	2.37974	3.62704	2.27518		MZ00043504	BLP & BP
AY104276	Zm.5187.1.A1_at		B84x B73	BLP		-2.95443	-4.10464	-2.9288	-0.87481	0.0578085	-0.0159677		MZ00024662	BP
CF244284	Zm.10219.3.A1_at		B37xB73	BLP		-0.348889	-1.47662	-0.810817	-0.154467	0.0903491	-0.100355		MZ00024350	BLP
BM380095	Zm.11704.1.A1_at		B37xB73	BLP		-0.599356	-2.75567	-0.67481	-0.658462	0.509657	0.433282		MZ00024560
CK370738	Zm.11907.1.S1_at		B37xB73	BLP		-4.36538	-8.27511	-0.929903	-0.612565	-0.831618	0.291161		MZ00017335	BLP
BM416884	Zm.12061.1.A1_at		B37xB73	BLP		-0.673958	-3.18307	-2.54881	-7.74463	-1.66129	-0.611222		MZ00026634	AHP
BQ577810	Zm.12373.1.S1_at		B37xB73	BLP		-2.42929	-4.20807	-2.80543	-3.06873	-2.11557	-1.19421		MZ00017210			Yes
AY104392	Zm.1347.1.S1_at		B37xB73	BLP		-2.05213	-3.42219	-1.78577	-0.46651	-0.0053286	0.921717		MZ00016279	BP
CK368613	Zm.13497.1.S1_at		B37xB73	BLP		-1.51564	-1.8931	-0.224179	-0.152366	-0.774691	-1.26292		MZ00028083	BLP
CO527735	Zm.13571.1.S1_at		B37xB73	BLP		-0.743038	-9.34632	-0.589274	-0.315531	-0.5424	-0.368785		MZ00017847	BLP
CO528594	Zm.13962.1.S1_at		B37xB73	BLP		-0.411922	-3.62543	-7.52261	-12.9031	-0.361754	0.161501		MZ00027629	BP
CK347738	Zm.17439.1.A1_at		B37xB73	BLP		-4.84928	-7.88258	-11.0356	-11.6441	-0.277205	-0.997275
BM080684	Zm.3371.1.A1_at		B37xB73	BLP		-1.0482	-2.11763	-1.11819	-0.94899	-0.657029	-0.734465		MZ00015132	BLP		No
CF637079	Zm.3785.1.S1_at		B37xB73	BLP		-0.384187	-2.01314	-1.03667	-0.97558	-0.853401	-0.964698		MZ00016981	BLP
AF329371	Zm.445.1.S1_at		B37xB73	BLP		-3.81888	-1.77066	-0.763445	-0.970561	-1.13085	-1.48594		MZ00025508			No
AI738324	Zm.4729.1.A1_at		B37xB73	BLP		-0.297256	-3.95082	-1.16919	-0.135314	-6.81921	-3.58716		MZ00024751	BP
BM500911	Zm.5466.1.A1_a_at		B37xB73	BLP		0.0307886	-1.86402	-0.941914	-0.668103	-0.249588	0.268854		MZ00026728	AHP
AI622315	Zm.5507.1.A1_at		B37xB73	BLP		-1.7478	-7.27997	-1.71044	-1.59341	-1.07198	-0.609647		MZ00021089	BLP
AI622678	Zm.5555.1.S1_at		B37xB73	BLP		-1.54392	-1.59939	-0.735078	-0.176207	-2.71038	-2.47291		MZ00057115
CA402658	Zm.5826.1.A1_at		B37xB73	BLP		-16.1611	-2.74803	-2.63364	-0.590707	-0.0797945	0.0581824		MZ00016102	BP
CF623141	Zm.6244.1.A1_x_at		B37xB73	BLP		-4.52358	-37.8583	-1.50639	-0.045645	-0.533141	0.0238806		MZ00014054	BLP
AI461518	Zm.6551.1.A1_at		B37xB73	BLP		-1.82578	-3.43099	-31.7949	-2.80583	-0.913867	-0.936637		MZ00028993	AHP
BQ635374	Zm.8519.1.A1_at		B37xB73	BLP		-8.34247	-3.19437	-2.29086	-5.56543	0.882353	-0.975701		MZ00024436	BP
Y15069	Zm.86.1.A1_at		B37xB73	BLP		-305	-9.27178	-0.668058	-1.14181	-1.30581	-1.86498		MZ00026451
BM331772	Zm.93.1.A1_at		B37xB73	BLP		-0.94382	-4.09653	-1.77	-0.715586	-0.187994	0.40884		MZ00015948	BLP
AY105569	Zm.9546.1.A1_at		B37xB73	BLP		-13.3522	-1.26041	-0.526513	-0.443371	-0.0631451	0.046841		MZ00025226
BM350426	Zm.9972.1.A1_at		B37xB73	BLP		-1.73497	-1.18842	-9.60664	-4.62729	-9.02151	-3.2		MZ00028735	BLP
AW181177	ZmAffx.1102.1.A1_at		B37xB73	BLP		1.42593	-5.8777	-0.537688	-3	-1.20933	-0.810364		MZ00026459	BP
CD441295	Zm.10133.1.A1_a_at		Oh43xB73	BLP		-2.38693	-2.87692	-9.44444	-7.15217	-2.14191	-2.81265		MZ00014025	AHP
CA402887	Zm.12988.1.A1_at		Oh43xB73	BLP		-6.05357	-0.874893	-5.36364	-1.11798	-1.40047	-0.36642		MZ00014448	BP
AY106109	Zm.14428.1.S1_at		Oh43xB73	BLP		-4.30225	-1.35653	-4.13627	-0.317416	-0.153036	0.132143		MZ00016582	BLP
CK849957	Zm.14501.4.S1_a_at		Oh43xB73	BLP		-0.399829	-27.6667	-1.95036	-8.75949	-5.05869	-2.74014		MZ00013994	BP
BM332652	Zm.15215.1.A1_at		Oh43xB73	BLP		0.210347	-4.73077	-12.0357	-0.745787	0.270517	3.63636		MZ00044521
AW091403	Zm.15979.1.A1_at		Oh43xB73	BLP		-1.81174	-2.37876	-2.09639	-1.62	-3.28777	-3.97608		MZ00024961	BP
CF648074	Zm.16749.1.A1_at		Oh43xB73	BLP		-0.167929	-1.3133	-2.27014	-0.61605	-0.790996	-0.237314		MZ00033650
BM381902	Zm.16805.3.S1_a_at		Oh43xB73	BLP		-1.7739	-1.11408	-2.95547	-1.62028	-74.5593	-150.657		MZ00014841	BP
BM381902	Zm.16805.3.S1_x_at		Oh43xB73	BLP		-1.48042	-1.17297	-1.90519	-15.1754	-0.67915	-0.951225		MZ00014842	BLP
BM416697	Zm.17186.1.A1_at		Oh43xB73	BLP		-0.480226	-1.0879	-1.86727	-0.323649	-1.51562	-1.89189		MZ00028696
CF027348	Zm.1762.1.A1_at		Oh43xB73	BLP		-5.85593	-14.4783	-7.9717	-1.36235	-1.39198	-0.894051		MZ00025318	BP
AY110526	Zm.17923.1.A1_at		Oh43xB73	BLP		-0.278032	0.0594128	-41.8625	-0.1867	-0.223093	-0.0845082		MZ00028252	BLP
AI857156	Zm.1843.1.A1_at		Oh43xB73	BLP		-15.0376	-0.939221	-6.95934	-2.31423	-0.971942	-0.748258		MZ00025326	BLP
AY109466	Zm.19043.1.S1_at		Oh43xB73	BLP		-1.14831	-14.6489	-5.43379	-0.952258	0.0717863	-1.18484		MZ00017502
CF059416	Zm.19073.1.S1_at		Oh43xB73	BLP		-27.7826	-0.529795	-9.64948	-1.73627	-0.203911	0.464164		MZ00044131	BLP
CO525436	Zm.2025.1.A1_at		Oh43xB73	BLP		-0.411753	-3.74671	-2.91926	-2.4432	-19.4103	9.79245		MZ00001645
CA402854	Zm.2271.1.A1_at		Oh43xB73	BLP		-5.06792	-1.2197	-1.8972	-0.956318	-0.743489	-0.204054		MZ00026657	BP
BM334689	Zm.301.1.A1_a_at		Oh43xB73	BLP		-2.00267	-1.33059	-8.7736	-1.80958	-0.837685	-0.956344		MZ00037253	BLP		Yes
AY103827	Zm.3097.1.A1_at		Oh43xB73	BLP		-4.64205	-5.80697	-1.51252	-10.9658	-1.07076	-0.827789		MZ00016647
CK347415	Zm.3288.1.A1_at		Oh43xB73	BLP		-0.21519	-3.15714	-7.25592	-2.05028	0.402871	0.449664		MZ00041490	AHP
CD436900	Zm.3996.1.S1_at		Oh43xB73	BLP		-0.539182	-0.69914	-3.0885	-0.687384	0.29083	0.193648		MZ00025006	AHP
BM382137	Zm.4081.1.A1_at		Oh43xB73	BLP		-2.4687	-0.235414	-15.1267	-12.0879	-1.54811	-5.76351		MZ00006039
CF628998	Zm.4270.2.A1_a_at		Oh43xB73	BLP		-1.27054	-2.84897	-3.60999	-0.391304	-1.02759	-0.827572		MZ00041326	BLP
AY536525	Zm.4416.1.S1_at		Oh43xB73	BLP		-0.649739	-0.635324	-2.09547	-1.38586	-1.55574	-2.15871		MZ00026245	BLP
AY109260	Zm.4464.1.A1_at		Oh43xB73	BLP		-4.7748	-4.55859	-7.252	-1.1132	-0.988885	-0.949033		MZ00017836
AI738137	Zm.4713.1.A1_at		Oh43xB73	BLP		-0.863248	-2.28959	-9.99688	-0.106337	-0.346113	0.625455		MZ00028719	AHP
AY105014	Zm.4895.1.A1_at		Oh43xB73	BLP		-0.452884	-3.00336	-1.85467	-2.06411	-6.43028	-1.95875		MZ00025980	BLP
CA403363	Zm.5159.1.A1_at		Oh43xB73	BLP		-0.645126	-2.17614	-2.89336	-1.31156	-0.718367	-0.464968		MZ00016817	BP
CO528780	Zm.5605.1.S1_at		Oh43xB73	BLP		-1.89299	-1.60146	-3.1381	-0.550621	-0.227016	-0.10265		MZ00014307	BLP
AY108155	Zm.5644.1.S1_at		Oh43xB73	BLP		-4.99	-2.24449	-17.8246	-4.17588	0.964796	-0.164693		MZ00015445
AY103953	Zm.5791.1.A1_at		Oh43xB73	BLP		-17.5128	-38.68	-2.33333	-2.90347	-0.524221	-0.482544		MZ00014096	BP
AI666173	Zm.6010.1.A1_at		Oh43xB73	BLP		-0.294744	-0.380208	-4.54757	-0.992523	-0.621316	-0.279125		MZ00018175
CF637880	Zm.6508.1.A1_at		Oh43xB73	BLP		-1.65403	-544	-3.88394	-1.27052	0.174578	-1.25827		MZ00015969	AHP
AI629925	Zm.6634.1.A1_at		Oh43xB73	BLP		-0.393405	-0.254113	-8.1962	-0.723632	-0.538147	-0.796132		MZ00019680	BP
AI629950	Zm.6853.1.A1_at		Oh43xB73	BLP		-0.601835	-6.37793	-1.99179	-3.05246	-7.41958	-8.06827		MZ00024733	AHP
CF637637	Zm.7960.1.A1_at		Oh43xB73	BLP		-1.02076	-4.96474	-4.69746	-0.813566	-0.0797199	-0.112629		MZ00044396	BLP
BM072860	Zm.8082.1.A1_at		Oh43xB73	BLP		0.302604	-11.074	-3.2593	-7.61868	-0.531296	-0.50401		MZ00029612
BG320171	Zm.837.1.A1_at		Oh43xB73	BLP		-64.2157	-1.28521	-5.53957	-2.0489	-0.967979	-1.5143		MZ00014846
AW787457	ZmAffx.982.4.S1_at		Oh43xB73	BLP		-1.18806	-2.5947	-13	-8.62963	-4.38277	-45.4545		MZ00003717
	AFFX-r2-P1-cre-3_at		Oh43xMo17	BLP		0.704918	-1.67789	-13.0659	-3.14578	1.56314	-1.51053
CK394745	Zm.11621.2.A1_x_at		Oh43xMo17	BLP		-0.555402	-1.41851	0.0256969	-3.30137	-0.23192	-0.216436		MZ00042710	BLP
CK347373	Zm.11654.1.A1_at		Oh43xMo17	BLP		-1.51794	-0.615907	-0.924768	-5.97054	-0.788172	-0.881709		MZ00043886			Yes
BM380369	Zm.11740.1.S1_at		Oh43xMo17	BLP		-2.71053	0.452888	-6.69128	-2.40321	-1.31944	-7.84698		MZ00031178	BP
CN844494	Zm.12558.1.A1_at		Oh43xMo17	BLP		-0.651226	-2.1474	-2.15249	-7.17544	0.592233	0.729032		MZ00020970	BLP
AY107316	Zm.13635.1.A1_at		Oh43xMo17	BLP		-0.130694	-2.35723	-4.93926	-1.90599	-4.55612	-0.488372		MZ00031556
AI065573	Zm.13737.2.S1_at		Oh43xMo17	BLP		-1.08006	-0.363636	-1.38326	-3.41935	-0.104225	-4.20132		MZ00015287	AHP
AW066515	Zm.14542.1.S1_at		Oh43xMo17	BLP		0.028164	-0.921135	-0.157663	-4.92355	-1.58189	-2.37759		MZ00028543	BP
BM332178	Zm.14990.1.A1_at		Oh43xMo17	BLP		-0.147014	-0.539419	-0.00704225	-5.03774	-19	-2.27273		MZ00026187	BLP
AY111552	Zm.15048.1.A1_at		Oh43xMo17	BLP		-0.185563	-76.875	-1.51024	-2.36041	-1.1875	-1.27437		MZ00017272
X82184	Zm.1506.1.A1_at		Oh43xMo17	BLP		-2.03389	-0.644625	-23.2483	-1.49806	-1.44021	-1.34898		MZ00040560	BLP		Yes
AI738164	Zm.18066.1.A1_at		Oh43xMo17	BLP		-2.17519	-2.04017	-1.43154	-3.23567	-1.25988	-2.13883		MZ00025440	AHP
D84508	Zm.42.1.S1_at		Oh43xMo17	BLP		-12.4603	-3.19335	-1.01973	-2.1215	-1.67797	-8.1369		MZ00020050
AI734516	Zm.4511.1.S1_at		Oh43xMo17	BLP		-12.7578	-28.2967	-2.20959	-1.82548	29.9091	-14.5248		MZ00027530	AHP
BM074771	Zm.5292.1.A1_a_at		Oh43xMo17	BLP		-0.512195	-0.773779	-2.79253	-9.0885	-0.0101196	0.317666		MZ00023860
CF045093	Zm.5509.1.A1_at		Oh43xMo17	BLP		-1.28931	-0.587904	-1.58431	-2.37165	0.423197	0.352518		MZ00034208	AHP
CF623363	Zm.5715.1.A1_at		Oh43xMo17	BLP		-3.2628	-1.05469	-0.680748	-1.23385	-0.0993469	-0.559429		MZ00026069	BP
BI542710	Zm.5715.1.A2_at		Oh43xMo17	BLP		-3.40559	-1.18478	-0.798225	-1.40727	-0.0746175	-0.426868		MZ00026069	BP
AI673851	Zm.5976.1.S1_a_at		Oh43xMo17	BLP		-0.193465	-0.198073	-2.34296	-6.08772	-0.632406	-2.01228		MZ00024618	BP
BG265782	Zm.5976.2.S1_at		Oh43xMo17	BLP		-1.66158	-1.41176	-1.91398	-3.48361	-0.766517	-1.09568		MZ00024618	BP
CK370688	Zm.7150.2.A1_x_at		Oh43xMo17	BLP		-0.65311	-0.38943	-0.381406	-5.86326	-0.274933	-0.252924		MZ00036566
BM379939	Zm.7551.1.A1_at		Oh43xMo17	BLP		-1.7864	-1.08722	-9.9773	-6.27187	-2.21303	-2.06015		MZ00030651
BM079495	Zm.7689.1.A1_a_at		Oh43xMo17	BLP		-1.7473	-1.5336	-3.35367	-2.42819	-0.413249	0.266839		MZ00017975	BP
AY106959	Zm.7705.1.A1_at		Oh43xMo17	BLP		-9.27128	-1.30165	-0.168244	-2.54344	-0.00869565	0.125085		MZ00028445	BP
AY106743	Zm.9452.1.A1_at		Oh43xMo17	BLP		-1.42254	-0.646159	-4.689	-18.5294	-2.4797	-4.73418		MZ00027018	BP
gi|40794996-108	ZmAffx.1481.1.S1_at		Oh43xMo17	BLP		-3.53701	-40.6	-2.03152	-5.03565	-0.641783	-1.36603		MZ00013042
AI739762	ZmAffx.715.1.S1_at		Oh43xMo17	BLP		-0.252585	-2.74413	-18.6324	-11.6486	-1.19953	-5.06328		MZ00034555
AI759084	ZmAffx.785.1.A1_at		Oh43xMo17	BLP		-0.38319	-0.43493	-6.88977	-2.4863	-1.31991	-0.271314		MZ00031106	AHP
BM379520	Zm.10234.1.S1_at		Mo17xB73	BLP		-0.293766	-1.08779	-127.139	-1.64228	-2.58503	-0.913699		MZ00044185	N/A
BM379185	Zm.12108.1.A1_at		Mo17xB73	BLP		-2.54206	-173.909	-2.13947	-3.76977	-3.28692	-3.53861		MZ00022989
AY107648	Zm.13603.1.S1_at		Mo17xB73	BLP		-7.34528	-4.57709	-0.886088	-0.303086	-4.24771	-1.59581		MZ00027916
BG841178	Zm.15011.1.A1_at		Mo17xB73	BLP		-0.796407	-5.51772	-1.39677	-3.39401	-161.5	-7.7175		MZ00022271
CF017148	Zm.16229.1.A1_at		Mo17xB73	BLP		-7.20418	-4.00777	-3.74017	-1.59662	-2.80101	-2.89969		MZ00010679
AY103945	Zm.16858.1.S1_at		Mo17xB73	BLP		-4.90262	-1.68426	0.730812	-0.290602	-2.40097	-1.05298		MZ00028145	N/A
CK347940	Zm.1745.1.A1_at		Mo17xB73	BLP		-0.864084	-0.949512	-1.00891	-0.743767	-6.52185	-2.65258		MZ00017110	N/A
BG840562	Zm.1746.1.A1_a_at		Mo17xB73	BLP		0.0981273	2.95539	-5.21849	2.70037	-8.82906	-5.11765		MZ00029197	N/A
BM349368	Zm.2243.1.A1_at		Mo17xB73	BLP		4.79765	-2.32907	-0.0495913	-0.0501901	-3.01776	1.67416		MZ00014005	N/A
AY108940	Zm.3312.1.S1_at		Mo17xB73	BLP		-5.63265	-3.05727	-8.50877	-1.93117	-5.39669	-3.53992		MZ00014878	N/A
CF041723	Zm.3526.1.S1_at		Mo17xB73	BLP		-0.882612	-1.6145	-0.920029	0.924198	-3.13129	-1.24953		MZ00025064	N/A
AF244686	Zm.549.1.A1_at		Mo17xB73	BLP		-111.667	-1.39729	-20.5254	-1.32326	-2.384	-0.38037		MZ00019418	N/A
BM073308	Zm.6268.1.A1_at		Mo17xB73	BLP		-3.18497	-0.842989	-3.94866	-4.29716	-3.618	-2.25084		MZ00015497	N/A
CD448549	Zm.6919.1.A1_at		Mo17xB73	BLP		-2.44262	-0.496	-0.390066	0.321521	-2.05572	-1.66583		MZ00016552	N/A
gi|40794996-166	ZmAffx.1219.1.S1_s_at		Mo17xB73	BLP		-0.519206	-1.13878	-0.354701	-27.403	-1.58089	-0.912042		MZ00000061
gi|11990232-2	ZmAffx.1436.1.S1_at		Mo17xB73	BLP		-0.878111	-0.981172	-5.12343	-2.00618	-2.46797	-1.77183		MZ00034533
gi|11990232-3	ZmAffx.1437.1.S1_at		Mo17xB73	BLP		-3.58635	-2.76471	-12.5326	-1.40916	-3.32944	-1.2627		MZ00034876
AI740139	ZmAffx.742.1.A1_at		Mo17xB73	BLP		-0.577556	-0.524291	-0.635712	0.606005	-210.143	-52.2419
BU499844	Zm.12693.1.A1_at		B73xMo17	BLP		-0.0718264	-0.0882909	-0.141967	0.156928	-0.583654	-1.61444		MZ00043344
CA399213	Zm.15602.1.S1_at		B73xMo17	BLP		-0.77381	-0.132207	2.43191	0.0705474	-1.25592	-2.975		MZ00017209
CD440056	Zm.15789.1.A1_a_at		B73xMo17	BLP		-0.427598	-0.129054	0.060241	1.70312	-181.667	-62.2857		MZ00015510	N/A
CK144401	Zm.17589.1.A1_at		B73xMo17	BLP		-0.913374	-5.05806	-6.72461	-1.16468	-1.73144	-1.74514		MZ00019701	N/A
CA404941	Zm.2515.1.S1_at		B73xMo17	BLP		-1.02812	-4.57627	-1.21591	-1.62451	-72.0909	-30.2353		MZ00016419	N/A
CK827104	Zm.547.1.A1_at		B73xMo17	BLP		-2.03803	-1.03853	-15.5087	-0.460635	-1.04473	-1.86204		MZ00025511	N/A
AY110392	Zm.6006.1.A1_at		B73xMo17	BLP		-0.790476	-0.0361446	2.9819	-1.76759	-1.79093	-3.05858		MZ00014763	N/A
CD444886	Zm.8054.1.A1_at		B73xMo17	BLP		-1.47034	-0.360494	0.390769	0.116279	-1.67572	-2.44413		MZ00044560
AY111851	Zm.5069.1.A1_at		B73xMo17 & Mo17xB73	BLP		-0.48812	-128.394	-3.72873	-38.4586	-1.84068	-1.62885		MZ00028715
BM075398	Zm.5759.1.A1_at		Mo17xB73 & Oh43xMo17	BLP		-4.66265	-0.629168	-1.00489	-329.4	-1.47441	-1.20219		MZ00028317	N/A & BP
CF623973	Zm.1927.1.A1_at		Oh43xB73 & Oh43xMo17	BLP		0.0158996	-2.59667	-32.7252	-1.80617	0.0535211	-0.993243		MZ00015832	AHP / BP
AY108528	Zm.9827.1.A1_at		Oh43xB73 & Oh43xMo17	BLP		-4.36471	-0.78448	-3.79337	-4.97019	-0.0798419	-0.22249		MZ00042244	BP / BLP
*Yellow shading indicates d/a > 1.0 and grey shading indicates d/a < -1.0; bold indicates genes with hybrid expression values outside of the parental range that are significantly different than the near parent (one-tail t-test (p < 0.05))
**Indicates the hybrid expression d/a patterns observed on the spotted microarray. AHP indicates d/a > 1; BP indicates -1 < d/a < 1; BLP indicates d/a < -1. The genotypes reported as significant in the Affymetrix dataset are shown; patterns that validate the Affymetrix pattern are bold. Spotted array features with low data quality are blank. The B73-Mo17 hybrids were not tested on the spotted mic…
***Real-time PCR was used to validate the AHP or BLP pattern for eight genes; the genotypes reported as significant in the Affymetrix dataset were used. 'Yes' indicates that the hybrid real-time PCR validated the AHP or BLP pattern (hybrid significantly different than near-parent, using one-tail t-test (p < 0.05)).
